# Supplementary material for: Unsupervised Clustering of Subcellular Protein Expression Patterns in High-Throughput Microscopy Images Reveals Protein Complexes and Functional Relationships between Proteins
Source: PLoS Comput Biol. 2013 Jun 13;9(6):e1003085. doi: 10.1371/journal.pcbi.1003085 (PMC3681667; doi:10.1371/journal.pcbi.1003085)
Supplement: Table S1 — Distance between subcellular localization class profiles. For each of the 22 subcellular location defined by Huh et al. [14], we defined the average expression profile for each of the protein that was annotated as appearing in only one localization class. The maximum likelihood clustering agglomerative method was used to define multivariate normal distributions representing a ‘profile’ for each class (see ‘Class profiles’ in Methods). The Bhattacharyya metric (eq 24) was used to evaluate the distances between profiles, as it is not dependent on the number of proteins ‘n’ that defined each profile, as opposed to the maximum likelihood criteria(eq 22). (XLSX) [file pcbi.1003085.s008.xlsx]

## Sheet: Sheet1
Bhattacharrya Distance	Number of proteins	cytoplasm	nucleus	mitochondrion	ER	ambiguous	vacuole	punctate_composite	nucleolus	cell_periphery	vacuolar_membrane	nuclear_periphery	spindle_pole	endosome	late_Golgi	actin	lipid_particle	peroxisome	Golgi	bud_neck	early_Golgi	microtubule	ER_to_Golgi
cytoplasm	798		34.2013	23.6478	5.65311	9.98019	16.3343	7.77745	47.5446	9.23761	22.8765	31.9478	33.1874	20.2809	12.6626	15.7966	20.5269	34.8225	15.8024	28.658	12.8702	20.654	8.54348
nucleus	473	34.2013		7.16195	21.5296	29.9992	12.1206	19.5741	5.41216	21.1645	8.02742	2.38892	5.52778	17.2469	17.2548	15.8104	8.4397	11.1806	26.8054	16.5102	23.4159	25.0503	31.0586
mitochondrion	465	23.6478	7.16195		12.4009	20.4411	6.22692	9.91903	14.6606	12.4105	4.09313	6.20754	7.16602	10.8804	6.63706	7.56788	2.64087	5.5926	16.2182	9.00381	12.4173	19.4254	17.9095
ER	251	5.65311	21.5296	12.4009		6.22219	6.92743	2.28968	35.4885	4.32031	13.8047	18.0948	19.2247	10.4303	4.81485	7.20041	9.3549	20.4719	9.23319	15.7687	6.20485	11.9288	4.24979
ambiguous	151	9.98019	29.9992	20.4411	6.22219		8.58855	5.83072	47.6148	8.11815	23.1458	24.5587	22.4168	7.69324	9.01064	15.6241	17.0271	26.2379	4.88528	16.5113	5.33412	6.70609	9.26887
vacuole	117	16.3343	12.1206	6.22692	6.92743	8.58855		5.0403	25.0046	7.12036	7.26195	9.26878	9.19195	3.64553	4.96757	8.87189	4.45398	12.4744	7.5887	9.64282	6.16108	9.20802	13.7456
punctate_composite	69	7.77745	19.5741	9.91903	2.28968	5.83072	5.0403		33.0386	2.99094	11.4092	16.2168	16.6787	7.61012	2.74191	5.80619	7.85176	17.1057	6.4186	12.4797	4.10081	11.4182	5.04136
nucleolus	69	47.5446	5.41216	14.6606	35.4885	47.6148	25.0046	33.0386		34.1828	14.1135	10.5048	14.5168	31.7799	29.4634	25.7146	17.3177	17.7933	42.3335	27.9613	38.0732	42.833	43.9899
cell_periphery	54	9.23761	21.1645	12.4105	4.32031	8.11815	7.12036	2.99094	34.1828		14.6078	19.0712	19.2997	11.2582	7.22507	8.35716	10.4017	21.2251	12.1833	16.2984	9.00746	14.0131	8.52191
vacuolar_membrane	51	22.8765	8.02742	4.09313	13.8047	23.1458	7.26195	11.4092	14.1135	14.6078		7.75412	10.3919	12.7255	9.42527	9.89682	4.85993	10.4087	18.8324	13.6936	14.6501	23.2978	21.4135
nuclear_periphery	51	31.9478	2.38892	6.20754	18.0948	24.5587	9.26878	16.2168	10.5048	19.0712	7.75412		3.31114	12.4181	13.1834	13.6875	6.32505	9.14028	20.6839	11.9273	17.7646	18.7274	27.7738
spindle_pole	37	33.1874	5.52778	7.16602	19.2247	22.4168	9.19195	16.6787	14.5168	19.2997	10.3919	3.31114		10.6978	13.0895	14.7706	7.79713	8.52919	18.4525	9.17784	16.7526	15.7883	27.6476
endosome	32	20.2809	17.2469	10.8804	10.4303	7.69324	3.64553	7.61012	31.7799	11.2582	12.7255	12.4181	10.6978		6.71019	12.7669	9.39095	14.077	4.75585	8.72435	5.44673	6.41551	16.0146
late_Golgi	32	12.6626	17.2548	6.63706	4.81485	9.01064	4.96757	2.74191	29.4634	7.22507	9.42527	13.1834	13.0895	6.71019		5.42816	5.64201	11.9809	6.04406	8.7494	3.56501	12.499	8.15294
actin	25	15.7966	15.8104	7.56788	7.20041	15.6241	8.87189	5.80619	25.7146	8.35716	9.89682	13.6875	14.7706	12.7669	5.42816		7.06276	12.9011	13.944	11.9154	10.288	18.3975	10.0889
lipid_particle	19	20.5269	8.4397	2.64087	9.3549	17.0271	4.45398	7.85176	17.3177	10.4017	4.85993	6.32505	7.79713	9.39095	5.64201	7.06276		7.97425	13.8588	9.58809	10.5326	16.5176	14.9845
peroxisome	17	34.8225	11.1806	5.5926	20.4719	26.2379	12.4744	17.1057	17.7933	21.2251	10.4087	9.14028	8.52919	14.077	11.9809	12.9011	7.97425		19.1392	9.07107	16.405	23.2838	25.4667
Golgi	15	15.8024	26.8054	16.2182	9.23319	4.88528	7.5887	6.4186	42.3335	12.1833	18.8324	20.6839	18.4525	4.75585	6.04406	13.944	13.8588	19.1392		12.8773	2.96278	7.92861	12.2432
bud_neck	15	28.658	16.5102	9.00381	15.7687	16.5113	9.64282	12.4797	27.9613	16.2984	13.6936	11.9273	9.17784	8.72435	8.7494	11.9154	9.58809	9.07107	12.8773		11.2405	13.7726	21.2018
early_Golgi	11	12.8702	23.4159	12.4173	6.20485	5.33412	6.16108	4.10081	38.0732	9.00746	14.6501	17.7646	16.7526	5.44673	3.56501	10.288	10.5326	16.405	2.96278	11.2405		9.49946	8.77881
microtubule	10	20.654	25.0503	19.4254	11.9288	6.70609	9.20802	11.4182	42.833	14.0131	23.2978	18.7274	15.7883	6.41551	12.499	18.3975	16.5176	23.2838	7.92861	13.7726	9.49946		20.9422
ER_to_Golgi	6	8.54348	31.0586	17.9095	4.24979	9.26887	13.7456	5.04136	43.9899	8.52191	21.4135	27.7738	27.6476	16.0146	8.15294	10.0889	14.9845	25.4667	12.2432	21.2018	8.77881	20.9422
*bold value reprensents the closest localization to the vertical category in the bhattacharrya metric.
