# Supplementary material for: Unsupervised Clustering of Subcellular Protein Expression Patterns in High-Throughput Microscopy Images Reveals Protein Complexes and Functional Relationships between Proteins
Source: PLoS Comput Biol. 2013 Jun 13;9(6):e1003085. doi: 10.1371/journal.pcbi.1003085 (PMC3681667; doi:10.1371/journal.pcbi.1003085)
Supplement: Table S4 — GO annotations for protein complexes with highest enrichment in hierarchical clustering results. The cluster with most significant annotation enrichment is found for each annotation. We correct for multiple hypothesis tests (277 complexes) using the Bonferroni correction, which accounts for 2.44 in log scale. Enrichments within 5 other hierarchical clustering results are also reported. For instance, the all four MCM subunits are clustered in 5 out of the 6. (XLSX) [file pcbi.1003085.s011.xlsx]

## Sheet: Sheet1
Corr. Log10	Fold Enrich.	Fraction	GO annotation	Description	Members	ML Cluster (Confidence Weighted)	ML Cluster (confidence threshold)	Euclidean metric cluster (Confidence Weighted)	Euclidean metric cluster (Confidence Threshold)	Correlation metric cluster (Confidence Weighted)	Correlation metric cluster (Confidence Threshold)
P-value			(# found within collection)			log10 Pvalue	log10 Pvalue	log10 Pvalue	log10 Pvalue	log10 Pvalue	log10 Pvalue
-13.254	60.06	9/60	GO:0000177 (10)	cytoplasmic exosome RNase complex(cellular component)	RRP40 RRP42 RRP43 RRP4 RRP45 DIS3 RRP46 CSL4 MTR3	-15.694	-6.13531	-8.86388	-8.7099	-17.8778	-14.0487
-10.5891	1001	4/4	GO:0042555 (4)	MCM complex(cellular component)	MCM4 MCM6 MCM2 MCM7	-13.0291	-6.1257	-13.0291	-13.0291	-13.0291	-13.0291
-10.4223	357.5	5/7	GO:0017119 (8)	Golgi transport complex(cellular component)	COG1 COG5 COG8 COG3 COG6	-12.8623	-5.45669	-8.28082	-6.23567	-6.37568	-11.184
-10.0803	77.8556	7/36	GO:0016586 (10)	RSC complex(cellular component)	HTL1 STH1 ARP7 RSC8 SFH1 RSC58 RSC9	-12.5203	-11.6848	-10.9014	-11.359	-11.3386	-16.0436
-9.4957	65.1814	7/43	GO:0008541 (10)	proteasome regulatory particle, lid subcomplex(cellular component)	RPN11 SEM1 RPN8 RPN5 RPN12 RPN9 RPN6	-11.9357	-8.15278	-13.0205	-13.2019	-12.2557	-10.6567
-9.09695	50.05	7/70	GO:0030015 (8)	CCR4-NOT core complex(cellular component)	CAF40 CCR4 MOT2 CDC39 POP2 NOT5 NOT3	-11.537	-8.22382	-6.02515	-8.81166	-6.12508	-10.2323
-8.68589	37.7736	7/106	GO:0019773 (7)	proteasome core complex, alpha-subunit complex(cellular component)	SCL1 PRE5 PRE10 PRE9 PRE6 PRE8 PUP2	-11.1259	-7.48559	-9.38598	-16.8104	-8.85592	-10.3095
-8.0972	31.2812	7/128	GO:0034455 (7)	t-UTP complex(cellular component)	UTP10 UTP5 UTP4 NAN1 UTP8 UTP9 UTP15	-10.5372	-9.12458	-10.5372	-7.93682	-13.9293	-11.3084
-7.58901	1334.67	3/3	GO:0005662 (3)	DNA replication factor A complex(cellular component)	RFA1 RFA2 RFA3	-10.029	-2.3505	-9.029	-9.029	-2.51925	-7.68658
-7.58868	286	4/14	GO:0031261 (4)	Ndc80 complex(cellular component)	NUF2 TID3 SPC25 SPC24	-10.3345	-3.1351	-10.5106	-10.3345	-10.3345	-10.3345
-7.40668	3.28197	19/1220	GO:0070847 (19)	core mediator complex(cellular component)	CSE2 GAL11 MED1 MED11 MED2 MED4 MED6 MED7 MED8 NUT2 PGD1 RGR1 ROX3 SIN4 SOH1 SRB4 SRB5 SRB6 SRB7	-9.84916	-6.84225	-12.4347	-7.45829	-10.3733	-11.0994
-6.56531	19.25	8/128	GO:0005736 (13)	DNA-directed RNA polymerase I complex(cellular component)	RPA12 RPC19 RPC40 RPA34 RPA49 RPA43 RPB8 RPA14	-9.00531	-10.043	-12.6837	-13.838	-11.5405	-9.87699
-6.48311	7.34783	13/322	GO:0005681 (22)	spliceosomal complex(cellular component)	BUD13 PRP8 IST3 PRP5 ECM2 PRP3 PRP46 URN1 BRR2 CUS2 PRP28 PRP31 SLU7	-8.9231	-6.49433	-10.7963	-8.47518	-10.9782	-10.6628
-6.38497	750.75	3/4	GO:0031105 (4)	septin complex(cellular component)	SHS1 CDC11 CDC10	-8.82497	-5.64872	-10.5106	-10.1748	-8.12616	-8.82497
-6.07899	4.60866	15/724	GO:0000124 (18)	SAGA complex(cellular component)	TAF10 SGF29 TAF9 TAF12 CHD1 TAF6 NGG1 GCN5 SPT20 HFI1 SPT3 SPT7 SGF11 ADA2 SGF73	-8.51899	-5.0999	-6.69549	-4.72278	-11.2683	-11.734
-5.68616	500.5	3/4	GO:0033263 (6)	CORVET complex(cellular component)	PEP5 PEP3 VPS33	-8.12616	-5.72776	-8.38063	-6.80516	-9.87391	-8.25387
-5.50982	400.4	3/10	GO:0000938 (3)	GARP complex(cellular component)	VPS52 VPS54 VPS53	-7.94982	-4.68702	-4.34856	-2.4216	-1.87089	-3.22041
-5.39226	7.59903	11/322	GO:0070210 (18)	Rpd3L-Expanded complex(cellular component)	SDS3 RPD3 PHO23 SET3 CTI6 RXT3 RXT2 SAP30 UME6 HOS2 SNT1	-7.83226	-4.38503	-4.90961	-6.72802	-7.22848	-5.39627
-5.02496	84.2947	4/38	GO:0031080 (5)	Nup107-160 complex(cellular component)	NUP85 NUP84 NUP145 NUP133	-7.46496	-5.90385	-5.5668	-6.86781	-5.42695	-2.95709
-4.93238	80.08	4/40	GO:0034449 (5)	GSE complex(cellular component)	MEH1 SLM4 GTR1 GTR2	-7.37238	-3.56786	-7.48559	-10.4854	-9.81224	-8.08787
-4.87669	17.9897	7/82	GO:0016592 (19)	mediator complex(cellular component)	SRB6 SOH1 SRB4 RGR1 MED1 MED7 PGD1	-7.31669	-5.70587	-10.886	-6.25192	-8.96624	-9.63957
-4.77011	273	3/11	GO:0016593 (4)	Cdc73/Paf1 complex(cellular component)	CTR9 LEO1 CDC73	-7.21011	-3.12778	-5.8663	-6.01385	-4.57041	-5.91364
-4.75594	5.06952	11/724	GO:0005847 (12)	mRNA cleavage and polyadenylation specificity factor complex(cellular component)	SYC1 REF2 YSH1 PAP1 PTI1 CFT1 PFS2 YTH1 CFT2 PTA1 MPE1	-7.19594	-7.2311	-5.985	-7.35496	-7.03564	-8.44774
-4.74163	4.49344	13/724	GO:0051123 (16)	RNA polymerase II transcriptional preinitiation complex assembly(biological process)	NHP6A TAF10 ROX3 TFG1 MED2 TAF9 TAF12 TAF6 TAF8 TAF1 SIN4 TAF3 PGD1	-7.18163	-4.58225	-8.81029	-6.36208	-8.32	-9.62614
-4.46385	2002	2/2	GO:0043254 (2)	regulation of protein complex assembly(biological process)	RAV1 RAV2	-6.90385	-4.88266	-6.90385	-6.90385	-0.61705	-5.34755
-4.18267	26.9811	5/106	GO:0008540 (7)	proteasome regulatory particle, base subcomplex(cellular component)	RPN2 RPN1 RPT1 RPT6 RPT4	-6.62267	-4.8042	-4.71166	-6.03183	-3.86677	-3.22526
-4.13427	184.8	3/13	GO:0034388 (5)	Pwp2p-containing subcomplex of 90S preribosome(cellular component)	UTP13 UTP18 PWP2	-6.57427	-5.93026	-8.08787	-7.1057	-5.39685	-6.37359
-3.98673	1334.67	2/3	GO:0008290 (2)	F-actin capping protein complex(cellular component)	CAP1 CAP2	-6.42673	-0.806192	-6.1257	-5.16349	-6.1257	-5.16349
-3.7645	45.2429	4/59	GO:0008250 (6)	oligosaccharyltransferase complex(cellular component)	SWP1 WBP1 OST1 OST4	-6.2045	-3.91378	-8.45944	-8.65848	-9.78123	-4.28234
-3.74338	148.296	3/9	GO:0000974 (9)	Prp19 complex(cellular component)	NTC20 ISY1 SNT309	-6.18338	-4.02786	-5.21996	-3.90344	-5.92732	-5.07097
-3.6857	1001	2/2	GO:0031207 (4)	Sec62/Sec63 complex(cellular component)	SEC63 SEC66	-6.1257	-4.10627	-5.34784	-7.52908	-6.74367	-2.99386
-3.6857	1001	2/2	GO:0000818 (4)	nuclear MIS12/MIND type complex(cellular component)	NNF1 NSL1	-6.1257	-3.1351	-5.12613	-6.37143	-9.54339	-6.12245
-3.68505	15.6406	6/128	GO:0005666 (12)	DNA-directed RNA polymerase III complex(cellular component)	RPC19 RPC40 RPO31 RPC37 RPB8 RPC53	-6.12505	-4.84714	-6.47136	-7.96182	-7.24107	-5.08364
-3.48742	122.571	3/14	GO:0042729 (7)	DASH complex(cellular component)	DAD3 SPC34 ASK1	-5.92742	-3.92648	-8.48722	-6.03183	-5.58163	-6.44604
-3.3365	96.871	3/31	GO:0008623 (4)	chromatin accessibility complex(cellular component)	DLS1 ITC1 ISW2	-5.7765	-3.21359	-4.57041	-5.12613	-3.76498	-4.42371
-3.20872	667.333	2/4	GO:0055125 (3)	Nic96 complex(cellular component)	NIC96 NUP57	-5.64872	-2.40089	-3.88323	-5.42695	-0.312239	-4.60791
-3.20872	667.333	2/4	GO:0034272 (3)	phosphatidylinositol 3-kinase complex II(cellular component)	VPS30 VPS38	-5.64872	-2.40089	-3.21253	-5.25093	-4.40648	-4.60791
-3.20872	667.333	2/4	GO:0030870 (3)	Mre11 complex(cellular component)	MRE11 XRS2	-5.64872	-2.3505	-0.953621	-0.859117	-4.46856	-0.735205
-3.04638	32.8197	4/61	GO:0031011 (8)	Ino80 complex(cellular component)	IES1 INO80 IES4 IES3	-5.48638	-5.70144	-4.98001	-4.01214	-4.55619	-3.81632
-2.96925	62.5625	3/64	GO:0032389 (3)	MutLalpha complex(cellular component)	MLH1 MLH2 PMS1	-5.40925	-4.19496	-2.40087	-5.64872	-4.94448	-5.76362
-2.91077	3.59475	13/729	GO:0046540 (20)	U4/U6 x U5 tri-snRNP complex(cellular component)	BRR2 LSM8 PRP3 PRP31 PRP38 PRP6 PRP8 SMB1 SMD1 SMX2 SMX3 SNU114 SPP381	-5.35325	-3.88211	-3.11919	-5.31219	-6.43945	-6.97304
-2.90755	444.889	2/9	GO:0071513 (2)	phosphopantothenoylcysteine decarboxylase complex(cellular component)	SIS2 YKL088W	-5.34755	0	-6.90385	-5.90385	-5.16349	-2.98035
-2.90755	444.889	2/9	GO:0005664 (2)	nuclear origin of replication recognition complex(cellular component)	ORC2 ORC6	-5.34755	-0.674536	-2.86143	-1.1847	-4.01175	-2.83834
-2.81064	400.4	2/10	GO:0005950 (2)	anthranilate synthase complex(cellular component)	TRP2 TRP3	-5.25064	-3.71633	-5.90385	-2.76206	-5.16349	-2.17711
-2.81064	400.4	2/2	GO:0030008 (10)	TRAPP complex(cellular component)	TRS20 TRS23	-5.25064	-4.25237	-6.6505	-4.6556	-5.25064	-4.47364
-2.7407	66.7333	3/36	GO:0043614 (5)	multi-eIF complex(cellular component)	TIF5 NIP1 SUI2	-5.1807	-2.49971	-5.16909	-6.29938	-4.90244	-5.44039
-2.73476	25.1824	4/106	GO:0034456 (6)	UTP-C complex(cellular component)	CKA1 CKB2 CKB1 RRP7	-5.17476	-3.04097	-5.37163	-5.21875	-6.53479	-6.53479
-2.72459	15.6406	5/128	GO:0005665 (10)	DNA-directed RNA polymerase II, core complex(cellular component)	RPO21 RPB9 RPB8 RPB11 RPB3	-5.16459	-5.20172	-7.12634	-10.5115	-6.03095	-5.32137
-2.68613	400.4	2/5	GO:0070072 (4)	vacuolar proton-transporting V-type ATPase complex assembly(biological process)	VPH2 VMA22	-5.12613	-3.1351	-3.49127	-0.474171	-8.82497	-1.53188
-2.68613	400.4	2/5	GO:0055126 (4)	Nup82 complex(cellular component)	NUP159 NUP82	-5.12613	-5.10859	-1.80697	-3.38138	-5.90385	-3.56614
-2.68613	400.4	2/5	GO:0000799 (4)	nuclear condensin complex(cellular component)	SMC2 SMC4	-5.12613	-0.888328	-6.1257	-5.12613	-1.92158	-3.43372
-2.68613	400.4	2/4	GO:0005885 (5)	Arp2/3 protein complex(cellular component)	ARC35 ARC18	-5.12613	-3.61729	-5.90385	-1.834	-2.20788	-1.10219
-2.67435	50.05	3/80	GO:0017102 (3)	methionyl glutamyl tRNA synthetase complex(cellular component)	GUS1 ARC1 MES1	-5.11435	-1.92844	-8.48494	-5.64872	-2.31786	-2.70764
-2.67435	50.05	3/80	GO:0016459 (3)	myosin complex(cellular component)	MYO5 MYO1 MLC2	-5.11435	-4.34117	-3.34208	-0.250504	-5.94968	-3.25885
-2.66487	381.333	2/7	GO:0030906 (3)	retromer complex, inner shell(cellular component)	VPS35 PEP8	-5.10487	-1.17129	-4.60791	-1.22187	-2.90077	-3.30782
-2.64431	333.667	2/12	GO:0005846 (2)	nuclear cap binding complex(cellular component)	STO1 CBC2	-5.08431	-4.71916	-3.11034	-2.26083	-3.15838	-2.23202
-2.60029	60.06	3/40	GO:0005663 (5)	DNA replication factor C complex(cellular component)	RFC1 RFC2 RFC4	-5.04029	-4.72863	-4.70978	-2.65425	-3.78077	-4.458
-2.57176	308	2/13	GO:0035101 (2)	FACT complex(cellular component)	POB3 SPT16	-5.01175	-3.79834	-4.94481	-5.58163	-5.16349	-4.50073
-1.39375	54.6	3/44	GO:0016281 (5)	eukaryotic translation initiation factor 4F complex(cellular component)	CDC33 TIF1 TIF4631	-4.91369	-3.83623	-3.40996	-3.16185	-4.3561	-4.82628
-0.632734	266.933	2/3	GO:0000243 (10)	commitment complex(cellular component)	SNP1 YHC1	-4.77409	-3.07521	-3.48847	-2.39539	-7.30144	-6.38929
0.0180238	266.933	2/10	GO:0005854 (3)	nascent polypeptide-associated complex(cellular component)	EGD1 EGD2	-4.77409	-2.42446	-3.82016	-2.23271	-4.68702	-1.72417
-0.7191	266.933	2/3	GO:0035267 (10)	NuA4 histone acetyltransferase complex(cellular component)	EAF6 YNG2	-4.77409	-3.16158	-3.60763	-6.02584	-4.16405	-5.11594
-3.85853	10.3623	5/322	GO:0000439 (6)	core TFIIH complex(cellular component)	RAD3 SSL2 TFB1 TFB4 TFB5	-4.73719	-6.30101	-5.0821	-3.83044	-4.84702	-4.94661
-0.42176	42.9	3/70	GO:0033588 (4)	Elongator holoenzyme complex(cellular component)	ELP2 ELP3 IKI3	-4.69413	-2.86424	-5.22063	-4.50229	-4.36412	-6.33296
-4.46137	200.2	2/20	GO:0070916 (2)	inositol phosphoceramide synthase complex(cellular component)	AUR1 KEI1	-4.6251	-6.90385	-0.23216	-4.39197	-4.05689	-4.50073
-3.46137	16.5113	4/194	GO:0005851 (5)	eukaryotic translation initiation factor 2B complex(cellular component)	GCD1 GCD2 GCN3 GCD6	-4.58949	-5.90385	-8.1927	-5.90385	-3.16185	-5.51774
