# Supplementary material for: Unsupervised Clustering of Subcellular Protein Expression Patterns in High-Throughput Microscopy Images Reveals Protein Complexes and Functional Relationships between Proteins
Source: PLoS Comput Biol. 2013 Jun 13;9(6):e1003085. doi: 10.1371/journal.pcbi.1003085 (PMC3681667; doi:10.1371/journal.pcbi.1003085)
Supplement: Table S5 — Pfam annotations with strongest enrichment. The cluster with most significant annotation enrichment is found for each annotation. We correct for multiple hypothesis tests (671 Pfam) using the Bonferroni correction, which accounts for 2.88 in log scale. Enrichments within 5 other hierarchical clustering results are also reported. (XLSX) [file pcbi.1003085.s012.xlsx]

## Sheet: Sheet1
Corr. Log10	Fold Enrich.	Fraction	PFAM	Description	Members	ML Cluster (Confidence Weighted)	ML Cluster (confidence threshold)	Euclidean metric cluster (Confidence Weighted)	Euclidean metric cluster (Confidence Threshold)	Correlation metric cluster (Confidence Weighted)	Correlation metric cluster (Confidence Threshold)
P-value			(# found in collection)			log10 Pvalue	log10 Pvalue	log10 Pvalue	log10 Pvalue	log10 Pvalue	log10 Pvalue
-10.174	370.741	5/6	PF00227 (9)	Proteasome subunit	SCL1 PRE5 PRE10 PRE4 PRE9	-13.054	-7.1057	-8.83055	-18.158	-8.08395	-9.75352
-10.1491	1001	4/4	PF00493 (4)	MCM2/3/5 family	MCM4 MCM6 MCM2 MCM7	-13.0291	-6.1257	-13.0291	-13.0291	-13.0291	-13.0291
-8.24589	37.7736	7/106	PF10584 (7)	Proteasome subunit A N-terminal signature	SCL1 PRE5 PRE10 PRE9 PRE6 PRE8 PUP2	-11.1259	-7.48559	-9.38598	-16.8104	-8.85592	-10.3095
-6.49261	5.06515	18/459	PF00172 (31)	Fungal Zn(2)-Cys(6) binuclear cluster domain	STB4 UGA3 ECM22 YRM1 RGT1 LEU3 CEP3 PIP2 TBS1 ARG81 OAF3 CHA4 YDR520C STB5 PDR3 ARO80 UPC2 YRR1	-9.37261	-11.0464	-10.6511	-10.8707	-10.6856	-10.1349
-6.47016	71.5	5/56	PF01793 (5)	Glycolipid 2-alpha-mannosyltransferase	KTR4 KTR3 KTR1 KRE2 KTR6	-9.35016	-5.33826	-9.23268	-7.96859	-6.11976	-6.87203
-6.22998	50.4706	6/28	PF00018 (17)	SH3 domain	MYO5 BOI2 RVS167 BOI1 BEM1 BZZ1	-9.10998	-4.64795	-4.77031	-6.51721	-7.09214	-4.56511
-5.94497	750.75	3/4	PF00735 (4)	Septin	SHS1 CDC11 CDC10	-8.82497	-5.64872	-10.5106	-10.1748	-8.12616	-8.82497
-5.54175	55.6111	5/60	PF01138 (6)	3' exoribonuclease family, domain 1	RRP42 RRP43 RRP45 RRP46 MTR3	-8.42175	-3.47917	-5.25093	-8.3847	-10.3095	-7.90914
-5.40082	500.5	3/3	PF00168 (8)	C2 domain	TCB1 TCB2 TCB3	-8.28082	-2.92328	-8.28082	-8.28082	-7.67917	-7.67917
-4.92307	2.99563	26/724	PF00271 (48)	Helicase conserved C-terminal domain	DBP2 FUN30 INO80 ECM16 ISW1 MAK5 DBP8 DBP3 PRP43 MOT1 STH1 DBP6 CHD1 HCA4 SSL2 PRP5 SNF2 ISW2 DBP7 SPB4 PRP22 RDH54 BRR2 PRP28 PRP2 DHR2	-7.80307	-8.09482	-6.32333	-6.60723	-8.86024	-9.42849
-4.83687	20.4883	7/72	PF07690 (19)	Major Facilitator Superfamily	HOL1 TPO4 ATR1 QDR3 TPO1 VHT1 QDR2	-7.71687	-4.19496	-9.05769	-9.78426	-6.45335	-4.67085
-4.80658	333.667	3/3	PF00674 (12)		COS3 COS2 COS5	-7.68658	-5.08431	-6.68805	-4.3076	-3.20018	-5.08431
-4.73868	19.25	7/91	PF00169 (16)	PH domain	BOI2 BOI1 SKG3 BEM3 CLA4 BUD4 CAF120	-7.61868	-4.82467	-4.04854	-5.29329	-4.55975	-5.85634
-4.02385	2002	2/2	PF02149 (2)	Kinase associated domain 1	KIN2 KIN1	-6.90385	-0.43707	-6.90385	-1.37039	-1.30269	-2.98035
-4.02385	2002	2/2	PF11403 (2)		CUP1-2 CUP1-1	-6.90385	0	-3.78131	-4.88266	-0.846638	-4.54024
-4.02385	2002	2/2	PF10405 (2)	Rad4 beta-hairpin domain 3	RAD4 RAD34	-6.90385	-1.60002	-0.23216	-4.88266	-0.61705	-5.08431
-3.82257	5.53039	9/724	PF00439 (9)	Bromodomain	RSC2 BDF1 STH1 RSC58 GCN5 SPT7 SNF2 YTA7 BDF2	-6.70257	-3.63311	-4.12793	-3.69839	-4.96133	-5.74871
-3.54673	1334.67	2/3	PF05172 (2)	MPPN (rrm-like) domain	ASM4 NUP53	-6.42673	-5.90385	-2.69193	-0.000868	-1.4565	-1.71551
-3.54673	1334.67	2/2	PF01201 (3)	Ribosomal protein S8e	RPS8B RPS8A	-6.42673	-2.50598	-5.36852	-4.67122	-4.1867	-5.64872
-3.54673	1334.67	2/3	PF00939 (2)	Sodium:sulfate symporter transmembrane region	PHO91 PHO90	-6.42673	-4.18122	-6.1257	-5.58163	-3.0007	-3.11816
-3.54673	1334.67	2/3	PF01158 (2)	Ribosomal protein L36e	RPL36A RPL36B	-6.42673	-2.21796	-4.35854	-5.16349	-2.51413	-3.87002
-3.54673	1334.67	2/2	PF11815 (3)	Domain of unknown function (DUF3336)	TGL5 TGL4	-6.42673	-2.3505	-4.03413	-1.77753	-6.42673	-2.37229
-3.54673	1334.67	2/2	PF01151 (3)	GNS1/SUR4 family	FEN1 SUR4	-6.42673	-3.07814	-2.23271	-6.42673	-0.781062	-4.68702
-3.52821	57.2	4/28	PF00620 (10)	RhoGAP domain	LRG1 RGA1 RGD1 BEM3	-6.40821	-6.62609	-5.25064	-4.38066	-3.69839	-3.02749
-3.39006	156	3/7	PF00125 (11)	Core histone H2A/H2B/H3/H4	HTA2 HTB2 HTB1	-6.27006	-3.52429	-7.14194	-5.16349	-9.34175	-7.81152
-3.2457	1001	2/2	PF00006 (4)	ATP synthase alpha/beta family, nucleotide-binding domain	ATP2 ATP1	-6.1257	-2.62665	-3.28669	-4.38664	-6.1257	-5.12613
-3.2457	1001	2/2	PF04488 (4)	Glycosyltransferase sugar-binding region containing DXD motif	OCH1 HOC1	-6.1257	-6.1257	-6.1257	-5.64872	-5.64872	-4.8042
-3.1241	45.76	4/35	PF00628 (10)	PHD-finger	PHO23 YNG2 SPP1 SET3	-6.0041	-3.51549	-3.99695	-6.50006	-4.16405	-6.3851
-3.03586	23.3333	5/13	PF00400 (66)	WD domain, G-beta repeat	UTP4 NAN1 UTP13 UTP18 PWP2	-5.91586	-4.02619	-6.78583	-5.36852	-6.4069	-5.82058
-3.03364	107.25	3/28	PF00412 (4)	LIM domain	LRG1 RGA1 PXL1	-5.91364	-2.35581	-6.1257	-1.86437	-2.09346	-1.53188
-3.02385	800.8	2/2	PF00689 (5)	Cation transporting ATPase, C-terminus	ENA2 ENA5	-5.90385	-1.04159	-5.90385	-5.90385	-3.02002	-5.90385
-2.8867	111.222	3/9	PF00179 (12)	Ubiquitin-conjugating enzyme	CDC34 UBC1 UBC9	-5.7667	-2.5898	-3.76571	-4.3076	-3.75212	-3.455
-2.84776	667.333	2/6	PF05162 (2)	Ribosomal protein L41	RPL41B RPL41A	-5.72776	-4.54024	-5.72776	-0.070945	-4.18122	0
-2.84776	667.333	2/6	PF03663 (2)	Glycosyl hydrolase family 76	DCW1 DFG5	-5.72776	0	-0.508465	-0.071416	-3.42629	-0.730044
-2.84776	667.333	2/2	PF01336 (6)	OB-fold nucleic acid binding domain	RFA1 RFA2	-5.72776	-1.2626	-5.25093	-5.72776	-2.84668	-3.91111
-2.84776	667.333	2/6	PF09532 (2)		EDC3 SCD6	-5.72776	-0.94004	-1.39816	-1.95117	-0.250203	-0.730044
-2.84776	667.333	2/6	PF08693 (2)		AXL2 SKG6	-5.72776	-2.24919	-0.508465	-0.000868	-0.250203	-0.551594
-2.76872	667.333	2/3	PF01217 (4)	Clathrin adaptor complex small chain	APM1 APS3	-5.64872	-0.286679	-1.03944	-4.10639	-5.34784	-2.61607
-2.76872	667.333	2/3	PF01545 (4)	Cation efflux family	MSC2 ZRG17	-5.64872	-6.1257	-2.42001	-4.47364	-3.13631	-1.85592
-2.76872	667.333	2/3	PF01237 (4)	Oxysterol-binding protein	OSH3 OSH2	-5.64872	-6.1257	-8.12616	-8.42711	-7.8832	-8.12616
-2.70163	572	2/7	PF02205 (2)	WH2 motif	LAS17 VRP1	-5.58163	-0.94004	-0.508465	-2.80483	-4.77031	-2.26671
-2.70163	572	2/2	PF01105 (7)	emp24/gp25L/p24 family/GOLD	ERP3 ERP4	-5.58163	-6.76396	-7.53894	-4.10709	-4.99799	-3.18612
-2.62021	27.8539	4/115	PF13634 (5)		NUP49 NUP100 NUP145 NUP57	-5.50021	-3.13651	-5.5668	-4.9045	-3.94741	-2.78556
-2.57669	500.5	2/8	PF01249 (2)	Ribosomal protein S21e	RPS21A RPS21B	-5.45669	-3.06481	-3.57242	-3.37199	-3.74821	-3.22688
-2.57669	500.5	2/2	PF01602 (8)	Adaptin N terminal region	APL5 APL6	-5.45669	-5.45669	-5.45669	-5.45669	-6.32772	-4.67941
-2.52925	62.5625	3/64	PF01119 (3)	DNA mismatch repair protein, C-terminal domain	MLH1 MLH2 PMS1	-5.40925	-4.19496	-2.40087	-5.64872	-4.94448	-5.76362
-2.42102	79.0263	3/19	PF00664 (8)	ABC transporter transmembrane region	YCF1 YBT1 STE6	-5.30102	-4.01016	-3.59196	-3.02534	-5.17134	-3.70649
-2.37347	55.6111	3/72	PF06422 (3)		PDR12 PDR5 SNQ2	-5.25347	-5.42695	-5.81909	-5.21727	-4.46856	-7.57264
-2.37093	444.889	2/6	PF00046 (3)	Homeobox domain	YHP1 YOX1	-5.25093	-0.183949	-6.42673	-6.42673	-4.14928	-5.94968
-2.37093	444.889	2/3	PF00083 (6)	Sugar (and other) transporter	HXT6 HXT3	-5.25093	-1.9225	-5.72776	-4.95019	-7.18489	-3.91111
-2.37064	400.4	2/10	PF04065 (2)	Not1 N-terminal domain, CCR4-Not complex component	NOT5 NOT3	-5.25064	-3.20056	-4.15489	-3.6414	-0.61705	-4.05689
-2.37064	400.4	2/10	PF12998 (2)		PHO23 YNG2	-5.25064	0	-2.86143	-3.34096	-3.5463	-6.42673
-2.36849	9.50316	6/316	PF00467 (8)	KOW motif	RPL14A RPL14B RPS4B RPS4A RPL26B RPL26A	-5.24849	-3.89239	-5.34792	-6.70412	-5.28599	-6.37756
-2.28349	364	2/11	PF00244 (2)	14-3-3 protein	BMH1 BMH2	-5.16349	-3.20924	-1.78549	-3.37199	-5.90385	-3.22688
-2.27934	26.2989	4/87	PF00675 (7)	Insulinase (Peptidase family M16)	CYM1 MAS1 QCR2 COR1	-5.15934	-3.17777	-3.5955	-3.18612	-6.6821	-6.03027
-2.24613	400.4	2/5	PF06470 (4)	SMC proteins Flexible Hinge Domain	SMC2 SMC4	-5.12613	-1.37079	-2.9477	-5.12613	-5.34784	-3.08826
